# Supplementary material for: TADF and X-ray Radioluminescence of New Cu(I) Halide Complexes: Different Halide Effects on These Processes
Source: Int J Mol Sci. 2023 Mar 7;24(6):5145. doi: 10.3390/ijms24065145 (PMC10049412; doi:10.3390/ijms24065145)
Supplement: Supplementary file 1 [file ijms-24-05145-s001.zip]

Archive with 1 entries (1 files):
- ijms-2211407-supplementary.pdf
